# Supplementary material for: Next-Generation Sequencing Reveals Significant Bacterial Diversity of Botrytized Wine
Source: PLoS One. 2012 May 1;7(5):e36357. doi: 10.1371/journal.pone.0036357 (PMC3341366; doi:10.1371/journal.pone.0036357)
Supplement: Table S4 — BAS genus-level taxonomy for V4 5′ reads. (XLS) [file pone.0036357.s006.xls]

## Sheet: V4Ffilt_otu_table_L6.txt
Table S4: BAS genus-level taxonomy for V4 5’ reads
Batch	1	1	2	2	3	2	1	1	3	2	P	P	4	4	4	4	4	4	4	4	4	4	4	4	5	5	5
Age (wk)	11	6	11	6	17	19	19	51	51	51	0	0	10	17	21	59	26	1	64	38	49	32	9	12	19	6	51
BacteriaActinobacteria;Actinobacteria;Actinomycetales;Corynebacteriaceae;Corynebacterium	2.77535e-05	0.000242849	0.0108923	0.00341246	0.0097496	0.00914529	0.00548562	0.00056701	0.00337569	0.00305854	0.00353501	0.000878928	0.00113156	0.00571901	0.0026848	0.00133761	4.29302e-05	6.02563e-05	0.00114381	0.000137929	0.000129272	0	0.00190103	0.00115665	0.00139489	0.000450682	0.000376441
BacteriaActinobacteria;Actinobacteria;Actinomycetales;Microbacteriaceae;Frigoribacterium	0.000444056	0.000674582	0.0026323	0.00124629	0.00171845	0.00244104	0.00034646	0.000463918	0.00250332	0.000914704	0.00203943	0.0105471	0.000639575	0.000571901	0.000357974	0.000164629	8.58605e-05	0.000435184	9.05171e-05	0.000201147	7.38696e-05	0.000100386	0.000438156	0.000409645	0.0008635	0.00241437	0.000671489
BacteriaActinobacteria;Actinobacteria;Actinomycetales;Microbacteriaceae;Other	0.000652207	0.00121425	0.00589997	0.00145401	0.00364733	0.00154714	0.000404204	0.000721649	0.00618244	0.00145781	0.00339905	0.00285652	0.000590377	0.00127089	0.00178987	4.11573e-05	7.72744e-05	0.000408404	6.58306e-05	0.000120688	6.46359e-05	0	0.000855112	0.000851419	0.00132846	0.00318697	0.0010581
BacteriaActinobacteria;Actinobacteria;Actinomycetales;Other;Other	0	2.69833e-05	0.000181538	0.000118694	0.000105211	0.000137523	0.00294491	2.57732e-05	0.000113787	0.000142922	0.00258328	0	4.91981e-05	6.35445e-05	0	0	1.71721e-05	6.69514e-06	8.22883e-06	5.74706e-06	9.2337e-06	0	0.00175969	9.63871e-05	3.32116e-05	0	0
BacteriaActinobacteria;Actinobacteria;Bifidobacteriales;Bifidobacteriaceae;Bifidobacterium	0.0251863	0.0215866	0.0527367	0.0266172	0.0263029	0.0221069	0.0219136	0.0239691	0.0226057	0.0211239	0.101564	0.179741	0.0421627	0.0517252	0.0663147	0.0218751	0.0465278	0.0574711	0.0268013	0.0294249	0.028606	0.0295638	0.0451442	0.0598965	0.0179176	0.0219869	0.0242448
BacteriaActinobacteria;Actinobacteria;Bifidobacteriales;Bifidobacteriaceae;Other	0.000582823	0.000350783	0.00190615	0.000474777	0.000315634	0.000240666	0.000461947	0.000386598	0.000303433	0.000400183	0.00258328	0.00571303	0.000885565	0.00108026	0.00152139	0.000432152	0.00121063	0.00101766	0.00041967	0.000545971	0.000655592	0.000752899	0.000975251	0.00144581	0.000332116	0.000225341	0.000488356
BacteriaActinobacteria;Actinobacteria;Coriobacteriales;Coriobacteriaceae;Other	0.00051344	0.000296816	0.000998457	0.000385757	0.000385775	0.000240666	0.000404204	0.000386598	0.000531007	0.000771781	0.00149558	0.00395517	0.000688773	0.0011438	0.00152139	0.000226365	0.000755572	0.00093732	0.000444357	0.000574706	0.000415516	0.0014556	0.000699637	0.00104419	0.000265692	0.000386299	0.000315396
BacteriaBacteroidetes;Bacteroidia;Bacteroidales;Bacteroidaceae;Bacteroides	0.00360795	0.00307609	0.00798766	0.00400593	0.00385775	0.00247542	0.00337799	0.00376289	0.00379291	0.00357306	0.0172672	0.0323006	0.00674014	0.00730762	0.0117236	0.00372474	0.00747845	0.00944685	0.0041391	0.00478155	0.00399819	0.0117452	0.0076536	0.0105062	0.00338758	0.00408833	0.00370336
BacteriaBacteroidetes;Bacteroidia;Bacteroidales;Porphyromonadaceae;Parabacteroides	0.000124891	0.000107933	9.07688e-05	0.000237389	0.000175352	0.000206285	0.000144358	0.000309278	0.000227574	8.57535e-05	0.000407886	0.00285652	0.000590377	0.000381267	0.000715948	0.000246944	0.000377786	0.000569087	0.000255094	0.000241377	0.000212375	0.000652512	0.000395754	0.000409645	0.000182664	3.21916e-05	0.000162785
BacteriaBacteroidetes;Flavobacteria;Flavobacteriales;Flavobacteriaceae;Chryseobacterium	0.000235905	0.00107933	0.00181538	0.00302671	0.000771551	0.00144399	0.00118374	0.00201031	0.005348	0.00220101	0.000271924	0.00219732	9.83961e-05	0.000317723	0.000626454	0.00271638	0.000188893	0.000167379	0.00267437	0.000419535	0.000840266	0.000351353	0.000325084	0.000249	0.00308867	0.00106232	0.00131246
BacteriaBacteroidetes;Other;Other;Other;Other	0	0	0	2.96736e-05	0	0	0	0	0	0	0	0	0	0	0	0	8.58605e-06	0	8.22883e-06	5.74706e-06	0	0	0.00288335	1.60645e-05	1.66058e-05	0	0
BacteriaFirmicutes;Bacilli;Bacillales;Bacillaceae;Other	0.000138767	0.000323799	0.0186984	0.00985163	0.0200603	0.0107612	0.010567	0.00134021	0.0074341	0.00528813	0.00299116	0.00285652	0.00221391	0.00660863	0.00617505	0.00174919	0.000163135	0.00022094	0.0027402	0.000183906	0.000323179	0.000552126	0.00370313	0.00274703	0.00209233	0.00109451	0.00100723
BacteriaFirmicutes;Bacilli;Bacillales;Other;Other	0.0005967	0.00172693	0.125442	0.050178	0.124746	0.108918	0.0677041	0.0092268	0.0564385	0.0280128	0.039157	0.00637223	0.0171209	0.0423206	0.0405405	0.0144051	0.0040011	0.00191481	0.0200372	0.00431604	0.00445064	0.00235908	0.0302752	0.0240566	0.0101461	0.00527942	0.0038865
BacteriaFirmicutes;Bacilli;Bacillales;Staphylococcaceae;Staphylococcus	0.000721591	0.000782515	0.00199691	0.0011276	0.000350705	0.000928282	0.00629403	0.000695876	0.00155509	0.00157215	0.00380693	0.00505383	0.00132835	0.00203342	0.00223734	0.000967198	0.00120205	0.0015131	0.000765281	0.00102872	0.000840266	0.00205792	0.00428262	0.00208839	0.000514779	0.000708215	0.000864797
BacteriaFirmicutes;Bacilli;Lactobacillales;Aerococcaceae;Abiotrophia	0	0	0	0	0	0	0	0	0	0	0	0	0	0	8.94935e-05	0	0	1.33903e-05	8.22883e-06	5.74706e-06	0	0	0.00801402	0	0	0	2.03482e-05
BacteriaFirmicutes;Bacilli;Lactobacillales;Enterococcaceae;Enterococcus	0.00117952	0.00159201	0.0014523	0.00142433	0.000841692	0.00123771	0.000923894	0.00159794	0.00155509	0.00142922	0.00312712	0.0048341	0.00108236	0.00184279	0.0013424	0.00111125	0.000961638	0.00149971	0.000921629	0.00062643	0.000794098	0.00110425	0.00422609	0.00179119	0.00132846	0.000901365	0.000885145
BacteriaFirmicutes;Bacilli;Lactobacillales;Lactobacillaceae;Lactobacillus	0.000985249	0.000728548	0.0029046	0.00142433	0.00224451	0.000928282	0.000750664	0.000927835	0.00147923	0.00120055	0.00299116	0.00615249	0.00152514	0.00216051	0.00250582	0.00181092	0.00132225	0.00192151	0.00181034	0.0012701	0.00141276	0.00361391	0.00185863	0.00270687	0.00151113	0.00135205	0.00202464
BacteriaFirmicutes;Bacilli;Lactobacillales;Lactobacillaceae;Other	0.00102688	0.000863465	0.000635382	0.000771513	0.000420846	0.00044695	0.000202102	0.000386598	0.000493078	0.000628859	0.00190347	0.00395517	0.00122995	0.00184279	0.00152139	0.000144051	0.000455061	0.000743161	0.000288009	0.000310341	0.000295478	0.000451739	0.0150387	0.00109239	0.000265692	0.000128766	0.000305222
BacteriaFirmicutes;Bacilli;Lactobacillales;Lactobacillaceae;Pediococcus	0.000152644	0.000242849	0.0134338	0.00664688	0.0123448	0.00103142	0.00597644	0.0010567	0.000948227	0.00185799	0.00149558	0.00131839	0.00024599	0.00247824	0.00152139	0.000205787	0.000266168	0.000428489	0.000246865	0.00175285	0.00024931	0.00386488	0.00115899	0.00257032	0.00109598	0.00119109	0.00319466
BacteriaFirmicutes;Bacilli;Lactobacillales;Leuconostocaceae;Fructobacillus	9.71372e-05	0.000107933	9.07688e-05	0.00302671	0.000385775	0.0010658	0.000115487	7.73196e-05	0.000227574	0.00157215	0.00584636	0.00109866	9.83961e-05	0	0.000536961	0.000185208	7.72744e-05	3.34757e-05	0.000304467	7.47118e-05	0.000166207	0.00100386	2.12011e-05	5.62258e-05	3.32116e-05	6.43832e-05	0.000152611
BacteriaFirmicutes;Bacilli;Lactobacillales;Leuconostocaceae;Leuconostoc	0.0102688	0.0136266	0.0229645	0.0247181	0.0128358	0.017156	0.0103649	0.0190722	0.036374	0.0347587	0.00870156	0.033619	0.00924924	0.026371	0.0219259	0.149031	0.0214909	0.0111876	0.14816	0.0622694	0.100038	0.036892	0.015915	0.0168436	0.240867	0.103432	0.0838141
BacteriaFirmicutes;Bacilli;Lactobacillales;Leuconostocaceae;Other	8.32605e-05	0.000215866	0.000272306	0.00106825	7.0141e-05	0.000275046	0.000490819	0.000180412	0.00083444	0.000771781	0.000135962	0.000439464	9.83961e-05	0.000635445	0	0.00129646	0.000206065	0.000120513	0.00152233	0.000419535	0.00092337	0.00160618	0.000155475	0.000152613	0.00146131	0.000772599	0.000681663
BacteriaFirmicutes;Bacilli;Lactobacillales;Leuconostocaceae;Weissella	0.00202601	0.00488397	0.00816919	0.00727003	0.00687382	0.00529464	0.00421527	0.0081701	0.0188887	0.0122913	0.00176751	0.0131839	0.00137755	0.0040033	0.00214784	0.0148166	0.00169145	0.00108461	0.0137668	0.00473558	0.00972308	0.00506952	0.00144874	0.00206429	0.0212886	0.00936776	0.00889214
BacteriaFirmicutes;Bacilli;Lactobacillales;Other;Other	0.000360795	0.00124123	0.00272306	0.00189911	0.000771551	0.00165028	0.000230974	0.000824742	0.00159302	0.00117196	0.000271924	0.00175786	0.000442783	0.000762534	0.000805441	0.00253118	0.000343442	0.000334757	0.00257562	0.000913783	0.00181904	0.00155599	0.00196464	0.000971903	0.00308867	0.00164177	0.00162785
BacteriaFirmicutes;Bacilli;Lactobacillales;Streptococcaceae;Lactococcus	0.00541193	0.0202105	0.019243	0.0350148	0.0230062	0.0264732	0.0133676	0.0275773	0.0725204	0.0435342	0.00435078	0.0457042	0.00354226	0.0113109	0.00805441	0.0562209	0.0072638	0.00464643	0.0614858	0.0180515	0.0330197	0.0338302	0.00657941	0.00818487	0.0822982	0.0367306	0.0327504
BacteriaFirmicutes;Bacilli;Lactobacillales;Streptococcaceae;Streptococcus	0.00442668	0.00550459	0.0138876	0.0078635	0.00785579	0.00422884	0.00617854	0.00662371	0.0123649	0.00937571	0.0190347	0.0404307	0.00811768	0.0140433	0.0162878	0.0411368	0.0101659	0.01333	0.0403213	0.0146263	0.0261314	0.137881	0.0350242	0.0136307	0.0553803	0.0277492	0.0257811
BacteriaFirmicutes;Bacilli;Other;Other;Other	0.000430179	0.00116028	0.00072615	0.00335312	0.0036824	0.00165028	0.00109712	0.00157216	0.00421013	0.00245827	0.00231135	0.00417491	0.00206632	0.00362204	0.00581708	0.00619418	0.00139953	0.00243034	0.00920806	0.00261491	0.00557715	0.0174171	0.00203531	0.00311652	0.0116573	0.00534381	0.00421207
BacteriaFirmicutes;Clostridia;Clostridiales;Eubacteriaceae;Eubacterium	0.000915865	0.00105235	0.00154307	0.000830861	0.000876762	0.000756378	0.000866151	0.000721649	0.000682723	0.000428767	0.00326309	0.00593276	0.00152514	0.00146152	0.00214784	0.000740832	0.00180307	0.00203532	0.000650077	0.00105171	0.000895668	0.00120464	0.00153355	0.00206429	0.000697443	0.00103013	0.000742708
BacteriaFirmicutes;Clostridia;Clostridiales;Lachnospiraceae;Other	0.000277535	0.000296816	0.000998457	0.000593472	0.000420846	0.000378189	0.000202102	0.000412371	0.000227574	0.000343014	0.00163154	0.00505383	0.000688773	0.00101671	0.000805441	0.000267523	0.0007384	0.00107122	0.000386755	0.000557465	0.000526321	0.000501932	0.000840978	0.00114861	0.000282298	0.000450682	0.000356093
BacteriaFirmicutes;Clostridia;Clostridiales;Veillonellaceae;Veillonella	0.000388549	0.000782515	0.00281383	0.00183976	0.00245493	0.00275046	0.00129923	0.000824742	0.00276882	0.00182941	0.00163154	0.00285652	0.00118075	0.0022876	0.00125291	0.00242828	0.000540921	0.000656124	0.0027978	0.000747118	0.00138505	0.000953672	0.00243813	0.00104419	0.00265692	0.00244656	0.0014142
BacteriaFirmicutes;Other;Other;Other;Other	0.000777098	0.000701565	0.0029046	0.00290801	0.00999509	0.00378189	0.00311814	0.00136598	0.00367912	0.00194375	0.00380693	0.00505383	0.00167273	0.00298659	0.00232683	0.00242828	0.00168287	0.00226965	0.00252625	0.00136205	0.00129272	0.00481855	0.00255827	0.00245787	0.00106277	0.00128766	0.00136333
BacteriaFusobacteria;Fusobacteria;Fusobacteriales;Fusobacteriaceae;Fusobacterium	0	0	0	5.93472e-05	0	0	0	0	0	0	0	0	4.91981e-05	0	0	6.1736e-05	0	6.69514e-06	0	5.74706e-06	0	0	0.00344871	0	1.66058e-05	0	0
BacteriaProteobacteria;Alphaproteobacteria;Caulobacterales;Caulobacteraceae;Brevundimonas	0.000249781	0.000512682	0.0111646	0.00925816	0.0165533	0.0155057	0.0113754	0.00175258	0.00591694	0.00666019	0.0085656	0.00307625	0.00457542	0.00711699	0.00214784	0.00388937	0.000274754	0.000261111	0.00601527	0.000534477	0.00077563	0.00195754	0.00766067	0.00417677	0.00328794	0.00119109	0.00860727
BacteriaProteobacteria;Alphaproteobacteria;Other;Other;Other	0.00271984	0.00199676	0.00108923	0.0011276	0.00073648	0.00120333	0.000895023	0.00219072	0.000910298	0.00145781	0.00135962	0.00175786	0.00270589	0.00235115	0.00152139	0.00257233	0.00573548	0.00292578	0.0021971	0.00491374	0.00465378	0.0115444	0.00197877	0.00250606	0.00136167	0.00215684	0.00311327
BacteriaProteobacteria;Alphaproteobacteria;Rhizobiales;Bradyrhizobiaceae;Bradyrhizobium	1.38767e-05	2.69833e-05	0.00127076	0.00118694	0.00175352	0.00333494	0.00106825	0.000360825	0.00170681	0.000914704	0.00163154	0	0.000491981	0.000508356	0.000715948	6.1736e-05	8.58605e-06	6.02563e-05	0.000485501	4.02294e-05	6.46359e-05	5.01932e-05	0.00115899	0.000192774	0.00031551	0	0.000193307
BacteriaProteobacteria;Alphaproteobacteria;Rhizobiales;Methylobacteriaceae;Methylobacterium	0.000180398	0.000404749	0.00735227	0.000623145	0	0.000343808	0.000317589	0.000927835	0.00383084	0.000971873	0.00557444	0.000219732	0.000787169	0.00108026	0.000626454	0.00191382	0.00041213	0.000341452	0.0015141	0.0007816	0.000978772	0.00110425	0.000890447	0.000329323	0.0025905	0.00164177	0.00158716
BacteriaProteobacteria;Alphaproteobacteria;Rhizobiales;Other;Other	4.16302e-05	5.39665e-05	0.00136153	0	0	0	0	0.000128866	0.0023516	0.000371598	0.00190347	0.000439464	0.00024599	0.000317723	8.94935e-05	0.000493888	0.000120205	4.01709e-05	0.000526645	0.000172412	0.000184674	0.000451739	0.000487626	0.000112452	0.000896712	0.000160958	0.000356093
BacteriaProteobacteria;Alphaproteobacteria;Rhodospirillales;Acetobacteraceae;Acetobacter	0.00524541	0.00453319	0.00499228	0.010178	0.00817142	0.00316303	0.00522578	0.00533505	0.00132752	0.00334439	0.0451394	0.00593276	0.00309948	0.00266887	0.00295328	0.000637939	0.001846	0.00674201	0.000814654	0.00165515	0.000784864	0.00110425	0.00337098	0.00395187	0.00121222	0.00247875	0.00312344
BacteriaProteobacteria;Alphaproteobacteria;Rhodospirillales;Acetobacteraceae;Asaia	0.000818728	0.000458716	0.000181538	0.000326409	0.000140282	0.000171904	0.000288717	0.000515464	3.79291e-05	0.00025726	0.000543848	0.000439464	0.000344387	0	8.94935e-05	0.000102893	0.000386372	0.000388318	0.000345611	0.000373559	0.00042475	0.000803092	0.000296816	0.000265064	0.000282298	0.000289724	0.000315396
BacteriaProteobacteria;Alphaproteobacteria;Rhodospirillales;Acetobacteraceae;Gluconacetobacter	0.10581	0.0546951	0.0312245	0.0167062	0.0359823	0.0198721	0.0511895	0.0906443	0.0628485	0.0296421	0.0154997	0.0158207	0.0574141	0.0314545	0.0260426	0.0485451	0.0483137	0.044757	0.0392433	0.070344	0.0709887	0.0252472	0.0485364	0.0494626	0.0376453	0.104623	0.151146
BacteriaProteobacteria;Alphaproteobacteria;Rhodospirillales;Acetobacteraceae;Gluconobacter	0.461055	0.540961	0.102841	0.299644	0.187943	0.226604	0.350762	0.502397	0.252304	0.361079	0.340041	0.178642	0.519187	0.38025	0.379452	0.420381	0.636458	0.619622	0.381925	0.608114	0.513153	0.429052	0.389853	0.452971	0.276254	0.493079	0.482261
BacteriaProteobacteria;Alphaproteobacteria;Rhodospirillales;Acetobacteraceae;Other	0.0305011	0.0229088	0.00671689	0.0113947	0.00957424	0.00997043	0.0194018	0.0264433	0.0100512	0.0155786	0.0239293	0.0116458	0.0268129	0.0195082	0.0215679	0.0176771	0.0278789	0.028528	0.0186794	0.0275342	0.0283382	0.0297646	0.0195192	0.0224903	0.0164729	0.0257533	0.0264424
BacteriaProteobacteria;Alphaproteobacteria;Sphingomonadales;Sphingomonadaceae;Sphingomonas	0.00342756	0.00396654	0.00771535	0.00495549	0.00519043	0.00244104	0.00300266	0.00512887	0.0100891	0.0060885	0.00584636	0.0129642	0.000442783	0.00190634	0.000894935	0.000905462	0.000463647	0.000743161	0.00083934	0.000752865	0.000655592	0.00120464	0.00166075	0.00170284	0.00360345	0.00640613	0.00594166
BacteriaProteobacteria;Betaproteobacteria;Burkholderiales;Burkholderiaceae;Ralstonia	0.000180398	0.000107933	0.135881	0.0420475	0.13197	0.121846	0.0680217	0.0103608	0.0596245	0.0319289	0.0520734	0.00153812	0.0176129	0.0460062	0.0424199	0.000226365	0.000274754	0.000314672	9.05171e-05	0.000132182	0.000147739	5.01932e-05	0.0507413	0.0145304	9.96347e-05	0.000225341	0.000213656
BacteriaProteobacteria;Betaproteobacteria;Burkholderiales;Burkholderiales_incertae_sedis;Aquabacterium	2.77535e-05	5.39665e-05	0.00117999	0.000860534	0.00115733	0.00113457	0.00124148	5.15464e-05	0.00109994	0.00082895	0.000271924	0	0.000393585	0.000508356	8.94935e-05	0.000185208	2.57581e-05	0	0.000592476	4.02294e-05	1.84674e-05	5.01932e-05	0.000197877	0.000265064	0.000780472	0.000160958	7.12185e-05
BacteriaProteobacteria;Betaproteobacteria;Burkholderiales;Comamonadaceae;Comamonas	0.000152644	0.000512682	9.07688e-05	0.00136499	0.00105211	0.00158152	0.000259845	0.000695876	0.00219989	0.00122913	0.000135962	0.00131839	0.000147594	0.000762534	8.94935e-05	0.00030868	7.72744e-05	4.01709e-05	0.000732366	0.000120688	0.000369348	0.000401546	0.000141341	3.2129e-05	0.00043175	0.000289724	0.000366267
BacteriaProteobacteria;Betaproteobacteria;Burkholderiales;Comamonadaceae;Other	0.0021509	0.00445224	0.0217845	0.0287537	0.0506067	0.0467923	0.0393232	0.0119588	0.0307225	0.0215241	0.0175391	0.0103274	0.0131359	0.0236386	0.013782	0.00631765	0.000875777	0.000709685	0.0148695	0.00153447	0.0016713	0.000752899	0.00890447	0.004482	0.0189472	0.00547257	0.00618584
BacteriaProteobacteria;Betaproteobacteria;Burkholderiales;Other;Other	0.000180398	0.000971398	0.00481075	0.00308605	0.00354212	0.0041257	0.00245409	0.000927835	0.00496871	0.00197233	0.000951734	0.00131839	0.000442783	0.00152507	0.00152139	0.00189324	0.000188893	0.000113817	0.00150588	0.000321835	0.000581723	0.000301159	0.00129327	0.000473903	0.00277317	0.00135205	0.000742708
BacteriaProteobacteria;Betaproteobacteria;Burkholderiales;Oxalobacteraceae;Massilia	0.000901989	0.00121425	0.00181538	0.00198813	0.00438381	0.000550093	0.00219425	0.000721649	0.00132752	0.00145781	0.00067981	0.00417491	0.000393585	0.00158861	0.000357974	0.000144051	7.72744e-05	0.000549002	0.000123432	0.000229882	5.54022e-05	0.000100386	0.000770307	0.000200806	0.000547991	0.000643832	0.000752882
BacteriaProteobacteria;Betaproteobacteria;Burkholderiales;Oxalobacteraceae;Naxibacter	0.00287249	0.00501889	0.00154307	0.00771513	0.00294592	0.00584474	0.00300266	0.00533505	0.00261711	0.00891836	0.000951734	0.012305	0.000688773	0.00108026	0.000357974	0.000288101	0.000137377	0.00024772	0.000682993	0.000321835	0.000258543	0.000100386	0.000925782	0.000345387	0.000265692	0.00138424	0.00115984
BacteriaProteobacteria;Betaproteobacteria;Neisseriales;Neisseriaceae;Microvirgula	0.000527316	0.0019428	0.00798766	0.00454006	0.0042786	0.00436636	0.00199215	0.00231959	0.00709274	0.00540247	0.00149558	0.00417491	0.00113156	0.00203342	0.00152139	0.00567971	0.00078133	0.000461965	0.00669004	0.00170688	0.00294555	0.000853285	0.00150528	0.00106829	0.009183	0.0046034	0.00386615
BacteriaProteobacteria;Betaproteobacteria;Neisseriales;Neisseriaceae;Neisseria	2.77535e-05	0	0	0	0	3.43808e-05	0	0	0	0	0	0	4.91981e-05	0	0	4.11573e-05	0	6.69514e-06	8.22883e-06	2.29882e-05	0	0	0.00539922	8.03226e-06	0	0	0
BacteriaProteobacteria;Betaproteobacteria;Other;Other;Other	0	0	0.00245076	0.00074184	0.00263029	0.00271608	0.00164569	0.000309278	0.00254125	0.00120055	0.000815772	0.000439464	0.000836367	0.00152507	0.00107392	2.05787e-05	0	1.33903e-05	8.22883e-06	0	1.84674e-05	0	0.00222612	0.000144581	1.66058e-05	3.21916e-05	1.01741e-05
BacteriaProteobacteria;Epsilonproteobacteria;Campylobacterales;Campylobacteraceae;Arcobacter	0.000374672	0.00143011	0.00136153	0.00275964	0.000876762	0.00185656	0.00127035	0.0017268	0.0056135	0.00268694	0.000407886	0.00219732	0.00024599	0.00069899	0.00026848	0.000946619	0.000137377	0.000174074	0.00136599	0.00033333	0.000692527	0	0.000148408	0.000184742	0.00234141	0.000708215	0.000732534
BacteriaProteobacteria;Epsilonproteobacteria;Campylobacterales;Campylobacteraceae;Sulfurospirillum	6.93837e-05	0.000134916	9.07688e-05	0.000682493	0	0	0.000144358	0.000438144	0.000948227	0.000200091	0	0.00153812	0	0.000190634	0.000178987	0.000823147	6.01023e-05	2.00854e-05	0.000543103	0.000201147	0.000230842	0.00015058	0	8.03226e-05	0.00104616	0.000450682	0.000396789
BacteriaProteobacteria;Gammaproteobacteria;Aeromonadales;Aeromonadaceae;Aeromonas	0.00127666	0.00153805	0.00281383	0.00403561	0.00210423	0.00288799	0.00256958	0.00226804	0.00697895	0.0029442	0.00122366	0.00439464	0.000688773	0.00158861	0.0013424	0.00109067	0.000601023	0.000629343	0.00152233	0.000620683	0.00127425	0.0151082	0.000742039	0.000522097	0.00136167	0.000869173	0.000895319
BacteriaProteobacteria;Gammaproteobacteria;Enterobacteriales;Enterobacteriaceae;Escherichia/Shigella	0.0163052	0.0136805	0.0223291	0.0167656	0.0113979	0.0119645	0.01126	0.0128608	0.0127062	0.0133204	0.0556084	0.0654801	0.0202696	0.0241469	0.0403616	0.0121826	0.0210358	0.0237745	0.017585	0.0145688	0.0181719	0.0201275	0.0207983	0.0258558	0.008635	0.00943214	0.0103572
BacteriaProteobacteria;Gammaproteobacteria;Enterobacteriales;Enterobacteriaceae;Other	0.0667194	0.0932272	0.086775	0.0964392	0.0602511	0.0535653	0.0553182	0.0628608	0.0886402	0.0714612	0.0730116	0.0845968	0.112762	0.104404	0.112493	0.0740215	0.0833362	0.0714573	0.0756805	0.064936	0.0705639	0.114842	0.0999986	0.119632	0.0538027	0.0405292	0.0364232
BacteriaProteobacteria;Gammaproteobacteria;Oceanospirillales;Halomonadaceae;Halomonas	0.00263658	0.00116028	0.0159753	0.00824926	0.0207617	0.0159871	0.0129056	0.0017268	0.00750996	0.00551681	0.00625425	0.00285652	0.00226311	0.00463875	0.00393771	0.0021196	0.000171721	0.000287891	0.00224647	0.000252871	0.00035088	5.01932e-05	0.00332151	0.00294784	0.00220857	0.00080479	0.000620619
BacteriaProteobacteria;Gammaproteobacteria;Oceanospirillales;Halomonadaceae;Other	0.00130441	0.000755532	0.0368521	0.015727	0.0360525	0.0279516	0.0227798	0.00255155	0.0175612	0.0084896	0.0111489	0.00197759	0.00314868	0.0092775	0.00984428	0.00275754	0.00032627	0.000241025	0.00452585	0.000465512	0.000489386	0.000401546	0.00689743	0.00577519	0.00504816	0.00202807	0.00124124
BacteriaProteobacteria;Gammaproteobacteria;Oceanospirillales;Halomonadaceae;Zymobacter	0.195038	0.108473	0.00717074	0.12	0.00603212	0.0770818	0.0698984	0.0768299	0.00728238	0.130002	0.025017	0.0599868	0.0228771	0.0260533	0.0219259	0.00506235	0.0151544	0.0339712	0.00587538	0.00737923	0.00750699	0.00261005	0.0170952	0.0227313	0.00104616	0.00302601	0.00114967
BacteriaProteobacteria;Gammaproteobacteria;Other;Other;Other	0.0037606	0.00744738	0.00971226	0.00801187	0.00662832	0.0111738	0.00626516	0.0060567	0.0143372	0.00757489	0.00829368	0.0208745	0.0534783	0.0539493	0.0562019	0.00891057	0.0212161	0.0251068	0.0127382	0.0116895	0.0115421	0.0141043	0.0595539	0.0666999	0.00371969	0.00405614	0.00307257
BacteriaProteobacteria;Gammaproteobacteria;Pasteurellales;Pasteurellaceae;Other	0.000138767	0.000134916	0.00072615	0.000207715	0.000385775	0.000206285	0.000230974	0.000283505	0.000113787	0.000200091	0.000951734	0.00109866	0.000491981	0.000635445	0.000536961	0.000246944	0.000334856	0.000415099	0.000222178	0.000287353	0.000341647	0	0.00405648	0.000562258	0.000199269	0.000128766	0.0002747
BacteriaProteobacteria;Gammaproteobacteria;Pseudomonadales;Moraxellaceae;Acinetobacter	0.00469034	0.0163249	0.0421167	0.0376558	0.0416988	0.0444544	0.0286118	0.020567	0.0568178	0.0312429	0.00774983	0.0364755	0.00378825	0.0141704	0.0146769	0.0383792	0.00494556	0.0031735	0.0389553	0.0117757	0.0213945	0.005973	0.00840271	0.00810455	0.0587679	0.028232	0.0212435
BacteriaProteobacteria;Gammaproteobacteria;Pseudomonadales;Moraxellaceae;Enhydrobacter	0.000402426	0.000917431	0.00163384	0.00320475	0.00133268	0.000962662	0.000721792	0.00159794	0.00356533	0.00300137	0.000135962	0.00329598	9.83961e-05	0.00158861	0.000447467	0.00158456	0.000248995	0.000127208	0.00138244	0.00151148	0.000821799	0.000100386	0.00026148	0.000216871	0.0023082	0.000772599	0.000691837
BacteriaProteobacteria;Gammaproteobacteria;Pseudomonadales;Pseudomonadaceae;Other	0.000152644	0.000188883	0.0230553	0.00626113	0.0135021	0.00917967	0.00993186	0.000850515	0.0117201	0.00491653	0.00842964	0.000878928	0.0025091	0.00679926	0.00429569	0.0015434	0.0003692	0.000200854	0.0017692	0.000224135	0.000230842	0.000200773	0.00506707	0.00438561	0.00210893	0.000869173	0.000579922
BacteriaProteobacteria;Gammaproteobacteria;Pseudomonadales;Pseudomonadaceae;Pseudomonas	0.00613352	0.00947113	0.0525551	0.0166172	0.0389633	0.0246854	0.0274859	0.00865979	0.0201783	0.0187514	0.0169952	0.00791035	0.00437863	0.0158226	0.0183462	0.000987776	0.000635368	0.00045527	0.0012837	0.000637924	0.000692527	0.000250966	0.00866419	0.00660252	0.00559615	0.00759722	0.00560592
BacteriaProteobacteria;Gammaproteobacteria;Xanthomonadales;Xanthomonadaceae;Dyella	0.000235905	0.000485699	0.00072615	0.000682493	0.00112226	0.00189094	0.000606306	0.00247423	0.00147923	0.00280128	0	0.000439464	0	0	0	0	1.71721e-05	0	0	0	0	0	0	0.000112452	0	3.21916e-05	0
BacteriaProteobacteria;Gammaproteobacteria;Xanthomonadales;Xanthomonadaceae;Other	8.32605e-05	0.000107933	0.00871381	0.00136499	0.0030862	0.00302551	0.00121261	0.000541237	0.00379291	0.000743197	0.00584636	0.00131839	0.00103316	0.00108026	0.00178987	0.000185208	3.43442e-05	4.6866e-05	0.000510187	8.04588e-05	9.2337e-05	0.000100386	0.00100352	0.00081929	0.000664231	9.65748e-05	0.000315396
BacteriaProteobacteria;Other;Other;Other;Other	0.021953	0.0150297	0.00789689	0.0119585	0.00992495	0.011827	0.0144936	0.0139433	0.00792718	0.0111194	0.010605	0.00725115	0.0125947	0.0117557	0.0107392	0.00837552	0.0144933	0.0150708	0.00933149	0.0120056	0.0136659	0.0197259	0.0109186	0.0101849	0.00762205	0.013617	0.0136333
