# Supplementary material for: Next-Generation Sequencing Reveals Significant Bacterial Diversity of Botrytized Wine
Source: PLoS One. 2012 May 1;7(5):e36357. doi: 10.1371/journal.pone.0036357 (PMC3341366; doi:10.1371/journal.pone.0036357)
Supplement: Table S7 — BAS genus-level taxonomy for V5 3′ reads. (XLS) [file pone.0036357.s009.xls]

Table S7: BAS genus-level taxonomy for V5 3� reads																												

Batch	1	1	2	2	3	2	1	1	3	2	P	P	4	4	4	4	4	4	4	4	4	4	4	4	4	5	5	5
Age (wk)	1	6	11	6	17	19	19	51	51	51	0	0	10	17	21	59	26	6	1	64	38	49	32	9	12	19	6	51
Bacteria;Actinobacteria;Actinobacteria;Actinomycetales;Other;Other	0	0.00110742	0.006412826	0.003910068	0.003294893	0.002248876	0.003743316	0.002808989	0.00835026	0.004504505	0.003590442	0.02119353	0.004257131	0	0.005780347	0	0.002915452	0.00327291	0.002554931	0.002785515	0.004726536	0	0.0028826	0.037914692	0.006393414	0.004677268	0.001428061	0.001861042
Bacteria;Actinobacteria;Actinobacteria;Other;Other;Other	0.002252252	0.003322259	0.003607214	0.001955034	0	0.004497751	0.002139037	0.011235955	0.00338524	0.001801802	0.003095209	0.00501952	0.002979991	0	0.00216763	0.002544529	0.002915452	0.003021148	0.002043945	0.001802392	0.000675219	0.125	0.003668763	0.042654028	0.004992118	0.002806361	0.003927169	0.003101737
Bacteria;Bacteroidetes;Bacteroidia;Bacteroidales;Bacteroidaceae;Bacteroides	0.042792793	0.035437431	0.041282565	0.039100684	0.039538715	0.036731634	0.040106952	0.028089888	0.03859174	0.036936937	0.041475795	0.040156163	0.034057046	0.072519084	0.033236994	0.017811705	0.05393586	0.033484391	0.03628002	0.031623792	0.038487508	0	0.044287212	0.05971564	0.039148713	0.040224509	0.034630489	0.037220844
Bacteria;Bacteroidetes;Bacteroidia;Bacteroidales;Other;Other	0.000750751	0	0	0	0.003294893	0.003748126	0.000534759	0	0.001128413	0	0.000866658	0.000557724	0.00063857	0	0	0	0	0.001510574	0.001532959	0.001146977	0.000675219	0	0.001572327	0.000947867	0.00175162	0.001870907	0.000357015	0
Bacteria;Bacteroidetes;Flavobacteria;Flavobacteriales;Flavobacteriaceae;Chryseobacterium	0.007507508	0.009966777	0.012825651	0.015640274	0.018121911	0.011994003	0.005347594	0.014044944	0.01512074	0.013513514	0.004580909	0.023982153	0.002979991	0.009541985	0.00433526	0.015267176	0.004373178	0.004783484	0.00408789	0.009995084	0.008102633	0.125	0.006813417	0.018009479	0.009020844	0.014031805	0.002856123	0.006823821
Bacteria;Bacteroidetes;Flavobacteria;Flavobacteriales;Flavobacteriaceae;Flavobacterium	0	0	0.000400802	0	0	0	0	0	0.000451365	0	0.000123808	0.000557724	0.000212857	0	0	0	0	0.000251762	0.000510986	0.000163854	0	0	0.000786164	0.004739336	0.001313715	0	0.001071046	0
Bacteria;Bacteroidetes;Flavobacteria;Flavobacteriales;Flavobacteriaceae;Other	0.001501502	0.00110742	0.006813627	0.003910068	0.008237232	0.003748126	0.000534759	0	0.00586775	0.002702703	0.000990467	0.006692694	0	0.001908397	0.00216763	0.002544529	0.002915452	0.000755287	0.001021972	0.001802392	0.002025658	0	0.001048218	0.003791469	0.001313715	0.003741815	0.000357015	0.000620347
Bacteria;Bacteroidetes;Other;Other;Other;Other	0.003003003	0.002214839	0	0	0.001647446	0.003748126	0.000534759	0.002808989	0.000677048	0.001801802	0.001361892	0.004461796	0.001277139	0.001908397	0.001445087	0	0.001457726	0.000503525	0.001532959	0.000983123	0.001350439	0	0.000524109	0.006635071	0.003152916	0.001870907	0	0.00248139
Bacteria;Firmicutes;Bacilli;Bacillales;Bacillaceae;Other	0.000750751	0	0.001202405	0.000977517	0	0.000749625	0.000534759	0	0.001354096	0	0.000619042	0	0.003192848	0	0.002890173	0	0.001457726	0.000503525	0.001021972	0.001146977	0	0	0.0028826	0.003791469	0.001488877	0.000935454	0.000714031	0
Bacteria;Firmicutes;Bacilli;Bacillales;Other;Other	0.001501502	0.002214839	0.001202405	0.003910068	0	0.004497751	0.002139037	0	0.003610923	0.002702703	0.004209484	0.002788622	0.004257131	0.003816794	0.003612717	0	0.001457726	0.003021148	0.005109862	0.001802392	0.003376097	0	0.003930818	0.013270142	0.006480995	0.001870907	0.001428061	0.001240695
Bacteria;Firmicutes;Bacilli;Lactobacillales;Enterococcaceae;Enterococcus	0.001501502	0.004429679	0.006012024	0.002932551	0.006589786	0.003748126	0.003208556	0	0.004287971	0.004504505	0.002104742	0.006692694	0.003618561	0.013358779	0.00216763	0.002544529	0.001457726	0.002014099	0.002043945	0.004587908	0.002700878	0	0.003406709	0.017061611	0.012699247	0.002806361	0.002856123	0.003722084
Bacteria;Firmicutes;Bacilli;Lactobacillales;Lactobacillaceae;Lactobacillus	0.000750751	0.004429679	0.002004008	0.000977517	0.001647446	0.00149925	0.002673797	0.002808989	0.001128413	0.004504505	0.001857125	0.001673173	0.001064283	0	0.001445087	0	0	0.001510574	0.001532959	0.001474685	0.006076975	0	0.003144654	0.003791469	0.00350324	0.002806361	0.002856123	0.00248139
Bacteria;Firmicutes;Bacilli;Lactobacillales;Lactobacillaceae;Other	0.003753754	0.006644518	0.001603206	0.000977517	0.003294893	0.00149925	0.003208556	0.002808989	0.002708192	0	0.013866535	0.002230898	0.002128565	0.001908397	0	0.002544529	0.002915452	0.001258812	0.002043945	0.000655415	0.001350439	0	0.001572327	0.002843602	0.00175162	0.005612722	0.001071046	0.001240695
Bacteria;Firmicutes;Bacilli;Lactobacillales;Leuconostocaceae;Fructobacillus	0	0	0	0.001955034	0	0.000749625	0.000534759	0	0.000225683	0	0.0014857	0	0.001277139	0	0.000722543	0	0.001457726	0.000251762	0	0.000163854	0	0	0.000786164	0.000947867	8.76E-05	0	0.000357015	0
Bacteria;Firmicutes;Bacilli;Lactobacillales;Leuconostocaceae;Leuconostoc	0.016516517	0.021040975	0.024849699	0.016617791	0.018121911	0.032983508	0.017647059	0.016853933	0.040848567	0.027027027	0.014609385	0.010039041	0.012984249	0.011450382	0.010115607	0.198473282	0.017492711	0.011581067	0.021461421	0.015729969	0.044564483	0	0.070230608	0.031279621	0.05973025	0.109448082	0.007854338	0.004962779
Bacteria;Firmicutes;Bacilli;Lactobacillales;Leuconostocaceae;Other	0.000750751	0.00110742	0.000400802	0.002932551	0	0.002998501	0	0	0.000451365	0	0.010276093	0.000557724	0.000425713	0.001908397	0	0	0	0.000251762	0.000510986	0	0.000675219	0	0	0	0.000613067	0	0.000357015	0
Bacteria;Firmicutes;Bacilli;Lactobacillales;Leuconostocaceae;Weissella	0.009009009	0.009966777	0.018837675	0.016617791	0.014827018	0.014992504	0.010695187	0.014044944	0.026179192	0.012612613	0.008914201	0.020635806	0.007449979	0.007633588	0.00650289	0.007633588	0.004373178	0.006294058	0.010219724	0.011797477	0.009453072	0	0.013626834	0.018009479	0.01734104	0.018709074	0.008211353	0.011166253
Bacteria;Firmicutes;Bacilli;Lactobacillales;Other;Other	0.004504505	0.005537099	0.003607214	0.003910068	0.001647446	0.004497751	0.000534759	0.002808989	0.004513654	0.001801802	0.00371425	0.002788622	0.002554278	0.001908397	0.003612717	0.017811705	0.001457726	0.002014099	0.003576903	0.003932492	0.002700878	0	0.002358491	0.007582938	0.025398494	0.004677268	0.003213138	0.001240695
Bacteria;Firmicutes;Bacilli;Lactobacillales;Streptococcaceae;Lactococcus	0.035285285	0.048726467	0.085771543	0.059628543	0.065897858	0.069715142	0.042245989	0.042134831	0.101105845	0.068468468	0.034913953	0.058003346	0.034695615	0.040076336	0.041184971	0.081424936	0.064139942	0.033232628	0.041900869	0.057676553	0.038487508	0.125	0.047955975	0.086255924	0.425731301	0.072029935	0.031417351	0.034739454
Bacteria;Firmicutes;Bacilli;Lactobacillales;Streptococcaceae;Streptococcus	0.018768769	0.011074197	0.018036072	0.017595308	0.004942339	0.017241379	0.018716578	0.005617978	0.024373731	0.017117117	0.018323635	0.022308979	0.017879949	0.019083969	0.023843931	0.038167939	0.014577259	0.017623364	0.024016352	0.028019007	0.018230925	0	0.057651992	0.034123223	0.031791908	0.051449953	0.015708675	0.01426799
Bacteria;Firmicutes;Bacilli;Other;Other;Other	0.003753754	0.002214839	0.002004008	0	0.001647446	0.000749625	0.002673797	0	0.002708192	0.002702703	0.003838059	0.002788622	0.002979991	0.001908397	0.00650289	0	0	0.002265861	0.003576903	0.002785515	0.004051317	0	0.008385744	0.000947867	0.002802592	0.001870907	0.001071046	0.001240695
Bacteria;Firmicutes;Clostridia;Clostridiales;Clostridiaceae;Clostridium	0.002252252	0.00110742	0.006412826	0.002932551	0.003294893	0.005997001	0.004278075	0.002808989	0.001579779	0.003603604	0.005323759	0.00501952	0.004682844	0.003816794	0.00433526	0.007633588	0.002915452	0.005790534	0.002554931	0.004587908	0.004726536	0	0.004979036	0.003791469	0.00429147	0.003741815	0.0046412	0.003101737
Bacteria;Firmicutes;Clostridia;Clostridiales;Clostridiaceae;Other	0	0	0.00240481	0.001955034	0	0.00149925	0.001604278	0	0.000902731	0.001801802	0.002352359	0.002788622	0.001915709	0.001908397	0.000722543	0	0.004373178	0.000755287	0.00408789	0.002785515	0.001350439	0	0.003144654	0.002843602	0.002277106	0.001870907	0.001428061	0
Bacteria;Firmicutes;Clostridia;Clostridiales;Incertae Sedis XIV;Blautia	0	0.00110742	0	0.000977517	0	0	0.001069519	0	0.000225683	0	0.000123808	0.001115449	0.000425713	0	0	0	0	0	0.000510986	0.000491562	0.001350439	0	0	0.000947867	0.000437905	0.000935454	0.000357015	0
Bacteria;Firmicutes;Clostridia;Clostridiales;Lachnospiraceae;Other	0.001501502	0.002214839	0.001603206	0.002932551	0.001647446	0.000749625	0	0.002808989	0.000902731	0.000900901	0.0014857	0.000557724	0.001064283	0.001908397	0.000722543	0.002544529	0	0.000503525	0.001532959	0.000983123	0.003376097	0	0.000524109	0.003791469	0.001313715	0.001870907	0.001785077	0.001240695
Bacteria;Firmicutes;Clostridia;Clostridiales;Other;Other	0.003753754	0.00110742	0.005210421	0.002932551	0.006589786	0.004497751	0.001604278	0.002808989	0.003159558	0.004504505	0.003838059	0.002788622	0.002341422	0.003816794	0.003612717	0	0.004373178	0.002265861	0.003065917	0.0042602	0.003376097	0.125	0.002096436	0.003791469	0.003678403	0.009354537	0.003927169	0.003722084
Bacteria;Firmicutes;Other;Other;Other;Other	0.003003003	0.004429679	0.006412826	0.00684262	0.004942339	0.008245877	0.002673797	0.011235955	0.007221846	0.003603604	0.002723784	0.010596765	0.004257131	0.005725191	0.00433526	0.012722646	0.001457726	0.002769386	0.003576903	0.007373423	0.006076975	0	0.011268344	0.011374408	0.009020844	0.009354537	0.005712246	0.003722084
Bacteria;Proteobacteria;Alphaproteobacteria;Other;Other;Other	0.001501502	0.00110742	0.001202405	0.002932551	0	0	0.002673797	0	0.001805462	0.006306306	0.002352359	0.009481316	0.005959983	0.003816794	0.000722543	0.002544529	0.002915452	0.007049345	0.000510986	0.008848107	0.002700878	0	0.002358491	0.011374408	0.003765984	0.000935454	0.007140307	0.009305211
Bacteria;Proteobacteria;Alphaproteobacteria;Rhizobiales;Methylobacteriaceae;Methylobacterium	0	0	0.001202405	0	0	0.00149925	0	0	0.000902731	0	0.000371425	0.000557724	0.000425713	0	0.000722543	0	0	0	0	0.000163854	0.000675219	0	0.000786164	0.009478673	0.001313715	0.000935454	0.000714031	0
Bacteria;Proteobacteria;Alphaproteobacteria;Rhizobiales;Other;Other	0.001501502	0.002214839	0.004008016	0.003910068	0.004942339	0.00149925	0.001604278	0.002808989	0.002031144	0.002702703	0.001361892	0.003346347	0.000851426	0	0.000722543	0.002544529	0.001457726	0.000755287	0.001532959	0.0021301	0.000675219	0	0.002096436	0.006635071	0.00262743	0.000935454	0.001428061	0.000620347
Bacteria;Proteobacteria;Alphaproteobacteria;Rhodospirillales;Acetobacteraceae;Acetobacter	0.002252252	0	0.000801603	0.002932551	0.001647446	0.00149925	0.000534759	0	0.000677048	0	0.000866658	0.002230898	0.000425713	0	0	0.002544529	0.001457726	0.000503525	0	0	0	0	0.000262055	0	0.000437905	0	0	0.001240695
Bacteria;Proteobacteria;Alphaproteobacteria;Rhodospirillales;Acetobacteraceae;Gluconacetobacter	0.116366366	0.091915836	0.112224449	0.060606061	0.098846787	0.045727136	0.103208556	0.092696629	0.106070864	0.067567568	0.048037638	0.058561071	0.071519796	0.038167939	0.049132948	0.073791349	0.065597668	0.070241692	0.063362289	0.06226446	0.091829845	0	0.071540881	0.028436019	0.027325276	0.06828812	0.087825777	0.084987593
Bacteria;Proteobacteria;Alphaproteobacteria;Rhodospirillales;Acetobacteraceae;Gluconobacter	0.466216216	0.492801772	0.373547094	0.414467253	0.434925865	0.435532234	0.521390374	0.483146067	0.346648612	0.43963964	0.51231893	0.321807027	0.521072797	0.501908397	0.570809249	0.356234097	0.552478134	0.519637462	0.524271845	0.444043913	0.469952735	0.375	0.355870021	0.135545024	0.115694517	0.346117867	0.535880043	0.538461538
Bacteria;Proteobacteria;Alphaproteobacteria;Rhodospirillales;Acetobacteraceae;Other	0.123873874	0.101882614	0.109418838	0.112414467	0.13014827	0.107196402	0.110695187	0.146067416	0.101331528	0.104504505	0.14361768	0.139431121	0.123669647	0.101145038	0.091763006	0.050890585	0.090379009	0.15407855	0.11037302	0.172210388	0.112086428	0	0.115566038	0.040758294	0.046417937	0.100093545	0.139950018	0.129032258
Bacteria;Proteobacteria;Alphaproteobacteria;Rhodospirillales;Other;Other	0.001501502	0.002214839	0.002004008	0.000977517	0.001647446	0.002248876	0.002139037	0.002808989	0.001354096	0.000900901	0.0014857	0.001673173	0.001064283	0.001908397	0.001445087	0	0.004373178	0.002014099	0.002043945	0.001474685	0.000675219	0	0.001572327	0	0.013662638	0.005612722	0.000714031	0
Bacteria;Proteobacteria;Alphaproteobacteria;Sphingomonadales;Sphingomonadaceae;Novosphingobium	0.000750751	0	0.001202405	0	0	0.00149925	0	0	0.00248251	0.000900901	0.000123808	0.001115449	0	0	0	0	0	0	0	0.000163854	0	0	0.000524109	0.002843602	0.004816956	0.001870907	0	0.000620347
Bacteria;Proteobacteria;Alphaproteobacteria;Sphingomonadales;Sphingomonadaceae;Other	0	0.00110742	0.000801603	0	0	0	0.001069519	0	0.001805462	0	0.000619042	0.001673173	0.000425713	0.003816794	0.000722543	0	0	0.000251762	0	0.000491562	0	0	0.000786164	0.008530806	0.013925381	0.001870907	0.001071046	0.000620347
Bacteria;Proteobacteria;Alphaproteobacteria;Sphingomonadales;Sphingomonadaceae;Sphingomonas	0.000750751	0	0.001202405	0.001955034	0	0.002248876	0	0	0.00248251	0.007207207	0.000990467	0.005577245	0.00063857	0	0	0	0.001457726	0.001258812	0.000510986	0.000327708	0.003376097	0	0.001310273	0.005687204	0.001926782	0.000935454	0.000357015	0.000620347
Bacteria;Proteobacteria;Betaproteobacteria;Burkholderiales;Burkholderiaceae;Cupriavidus	0	0.00110742	0	0	0	0	0	0.002808989	0.000225683	0	0.000247617	0	0	0	0	0	0.001457726	0.000503525	0	0	0	0	0	0.005687204	0.000525486	0	0	0
Bacteria;Proteobacteria;Betaproteobacteria;Burkholderiales;Oxalobacteraceae;Other	0.009009009	0.009966777	0.00761523	0.024437928	0.014827018	0.012743628	0.009090909	0	0.007673211	0.021621622	0.009038009	0.047964306	0.003618561	0.009541985	0.00433526	0.002544529	0.001457726	0.005538771	0.005620848	0.003113223	0.004726536	0	0.003144654	0.072985782	0.005867928	0.00748363	0.002142092	0.001240695
Bacteria;Proteobacteria;Betaproteobacteria;Neisseriales;Neisseriaceae;Other	0.000750751	0.00110742	0.001603206	0.000977517	0	0.000749625	0	0	0.000677048	0	0	0.001115449	0	0	0	0.002544529	0	0.000251762	0.000510986	0.000655415	0	0	0.000524109	0	0.000175162	0.000935454	0	0.001240695
Bacteria;Proteobacteria;Betaproteobacteria;Neisseriales;Neisseriaceae;Vitreoscilla	0	0	0.00240481	0	0	0.000749625	0	0	0	0.000900901	0.000123808	0.002788622	0.00063857	0.001908397	0	0	0	0.000503525	0.000510986	0.000983123	0.001350439	0	0.000786164	0.000947867	0.00087581	0.000935454	0.001428061	0.00248139
Bacteria;Proteobacteria;Betaproteobacteria;Neisseriales;Neisseriaceae;Vogesella	0	0	0.001603206	0.000977517	0	0.00149925	0.000534759	0	0.000902731	0	0.000247617	0	0	0	0	0	0	0.000251762	0	0.000163854	0.000675219	0	0	0	0.000525486	0	0	0
Bacteria;Proteobacteria;Betaproteobacteria;Other;Other;Other	0.000750751	0	0.002805611	0.003910068	0	0	0.001604278	0.002808989	0.002256827	0.000900901	0.000619042	0.003904071	0.00063857	0	0.000722543	0	0	0	0.001532959	0.001146977	0	0	0.000524109	0	0.000700648	0	0	0
Bacteria;Proteobacteria;Epsilonproteobacteria;Campylobacterales;Campylobacteraceae;Arcobacter	0	0	0.000801603	0.001955034	0.001647446	0.000749625	0.000534759	0	0.001354096	0.002702703	0.000495233	0.007808143	0	0	0.001445087	0	0	0.000503525	0	0.000983123	0.000675219	0	0.001310273	0	0.001050972	0	0.000714031	0.001240695
Bacteria;Proteobacteria;Gammaproteobacteria;Enterobacteriales;Enterobacteriaceae;Other	0.000750751	0.004429679	0.002805611	0.000977517	0	0.005997001	0.001604278	0.002808989	0.004062288	0	0.00222855	0.006134969	0.002554278	0.005725191	0.002890173	0	0.001457726	0.004028197	0.002554931	0.001966246	0.003376097	0	0.007861635	0.003791469	0.004554213	0.001870907	0.001785077	0.003101737
Bacteria;Proteobacteria;Gammaproteobacteria;Oceanospirillales;Halomonadaceae;Other	0.003753754	0	0.002004008	0.004887586	0.001647446	0.005247376	0.001069519	0	0.000451365	0.003603604	0.001238083	0.001115449	0.001064283	0	0.001445087	0	0	0.000251762	0.001021972	0.000819269	0	0	0.000524109	0.000947867	0.00087581	0.000935454	0.001071046	0
Bacteria;Proteobacteria;Gammaproteobacteria;Other;Other;Other	0.054804805	0.070874862	0.047695391	0.072336266	0.037891269	0.070464768	0.035828877	0.047752809	0.051681336	0.067567568	0.041475795	0.047964306	0.066624095	0.074427481	0.057080925	0.055979644	0.04664723	0.041540785	0.057741441	0.032606915	0.043889264	0.125	0.073637317	0.090995261	0.031091259	0.044901777	0.030346305	0.021712159
Bacteria;Proteobacteria;Gammaproteobacteria;Pseudomonadales;Moraxellaceae;Acinetobacter	0.003003003	0.004429679	0.011222445	0.007820137	0.014827018	0.005247376	0.001604278	0.002808989	0.010155721	0.008108108	0.003590442	0.007808143	0.002554278	0	0.005057803	0.007633588	0.004373178	0.001762336	0.003065917	0.008848107	0.004726536	0	0.014150943	0.003791469	0.006218252	0.00748363	0.004998215	0.004342432
Bacteria;Proteobacteria;Gammaproteobacteria;Pseudomonadales;Pseudomonadaceae;Other	0.000750751	0	0.001603206	0.000977517	0	0.000749625	0.000534759	0.002808989	0.000677048	0	0.00074285	0.002230898	0.000212857	0	0	0	0.002915452	0.000755287	0.000510986	0.000983123	0.001350439	0	0.001048218	0.008530806	0.004729375	0.001870907	0.000357015	0
Bacteria;Proteobacteria;Gammaproteobacteria;Pseudomonadales;Pseudomonadaceae;Pseudomonas	0.000750751	0.00110742	0.001202405	0.002932551	0	0.002248876	0.001069519	0.005617978	0.001128413	0.003603604	0.001609508	0.001115449	0.001277139	0.001908397	0.001445087	0	0	0.002014099	0.002043945	0.000819269	0.002025658	0	0.001310273	0.096682464	0.001488877	0	0.000714031	0.000620347
Bacteria;Proteobacteria;Gammaproteobacteria;Xanthomonadales;Xanthomonadaceae;Dyella	0.002252252	0.00110742	0.003607214	0.003910068	0.006589786	0.005997001	0.002139037	0.005617978	0.003159558	0.001801802	0.001114275	0.000557724	0.000425713	0.001908397	0.000722543	0	0	0.000503525	0.001021972	0.000491562	0	0	0.000524109	0.001895735	0.001050972	0	0.001428061	0.001240695
Bacteria;Proteobacteria;Gammaproteobacteria;Xanthomonadales;Xanthomonadaceae;Xanthomonas	0	0	0.000400802	0	0	0	0.000534759	0	0.000677048	0	0.000123808	0.000557724	0.000425713	0	0	0	0	0.000503525	0	0.000655415	0	0	0.001834382	0.003791469	0.000525486	0.001870907	0.000714031	0
Bacteria;Proteobacteria;Other;Other;Other;Other	0.043543544	0.032115172	0.046092184	0.061583578	0.041186161	0.044977511	0.031550802	0.033707865	0.046264951	0.042342342	0.034294911	0.067484663	0.038314176	0.047709924	0.043352601	0.03307888	0.029154519	0.043806647	0.039345938	0.053088645	0.047265361	0	0.040618449	0.039810427	0.03030303	0.03554724	0.039628704	0.05707196
